# Supplementary material for: High Prevalence of Metallo-β-Lactamase-Producing Enterobacter cloacae From Three Tertiary Hospitals in China
Source: Front Microbiol. 2019 Aug 9;10:1610. doi: 10.3389/fmicb.2019.01610 (PMC6697253; doi:10.3389/fmicb.2019.01610)
Supplement: Supplementary file 1 [file Table_1.xlsx]

## Sheet: Sheet1
Supplementary TABLE S1 | Oligonucleotides used in polymerase chain reactions.
Oligonucleotide	Sequence (5 ′ –3 ′ )	Product (bp)	References
blaKPC_F	CGTCTAGTTCTGCTGTCTTG	798	(Poirel et al., 2011)
blaKPC_R	CTTGTCATCCTTGTTAGGCG
blaNDM_F	GGCGGAATGGCTCATCACGA	286 bp	This study
blaNDM_R	CGCAACACAGCCTGACTTTC
blaIMP_F	GGAATAGAGTGGCTTAAYTCTC	232 bp	(Poirel et al., 2011)
blaIMP_R	GGTTTAAYAAAACAACCACC
blaVIM_F	GATGGTGTTTGGTCGCATA	390 bp	(Poirel et al., 2011)
blaVIM_R	CGAATGCGCAGCACCAG
blaOXA-48_F	GCGTGGTTAAGGATGAACAC	438 bp	(Poirel et al., 2011)
blaOXA-48_R	CATCAAGTTCAACCCAACCG
blaTEM_F	TTAGACGTCAGGTGGCACTT	972 bp	(Biendo et al., 2008)
blaTEM_R	GGACCGGAGTTACCAATGCT
blaCTX-M_F	ATGTGCAGYACCAGTAARGT	593 bp	(Pagani et al., 2003)
blaCTX-M_R	TGGGTRAARTARGTSACCAGA
blaSHV_F	TCGGCCTTCACTCAAGGATG	785 bp	(Biendo et al., 2008)
blaSHV_R	GGACCGGAGTTACCAATGCT
blaEBC_F	TCGGTAAAGCCGATGTTGCGG	302 bp	(Perez-Perez and Hanson, 2002)
blaEBC_R	CTTCCACTGCGGCTGCCAGTT
blaDHA_F	GCTGCCACTGCTGATAGAA	331 bp	This study
blaDHA_R	GTTGCCGTCTCCGTAAAG
blaCIT_F	TGGCCAGAACTGACAGGCAAA	462 bp	(Perez-Perez and Hanson, 2002)
blaCIT_R	TTTCTCCTGAACGTGGCTGGC
blaMOX_F	GCTGCTCAAGGAGCACAGGAT	520 bp	(Perez-Perez and Hanson, 2002)
blaMOX_R	CACATTGACATAGGTGTGGTGC
mcr_F	CGGTCAGTCCGTTTGTTC	309 bp	(Liu et al., 2016)
mcr_R	CTTGGTCGGTCTGTAGGG
tetX_F	TTAGCCTTACCAATGGGTGT	243 bp	This study
tetX_R	CAAATCTGCTGTTTCACTCG
ompC_F	CTACGGCGTTGTTTACGATGTG	150 bp	(Majewski et al., 2016)
ompC_R	AGACCATCAACCAGACCGAAGA
rpoB_F	TCCACTCATGACGGACAACG	170 bp	(Majewski et al., 2016)
rpoB_R	GCCATGAACCACGGTAAGGA
Detection of β-lactamase genes was performed in the following amplification procedure：initial denaturation at 94°C for 10 min, 30 cycles of denaturation at 94°C for 30 s, annealing for 40 s, and elongation at 72°C for 50 s, followed by elongation at 72°C for 5 min; Analysis of mRNA levels was performed with the following thermal conditions：initial denaturation at 95 °C for 5 min, 40 cycles of den…
