# Supplementary material for: High Prevalence of Metallo-β-Lactamase-Producing Enterobacter cloacae From Three Tertiary Hospitals in China
Source: Front Microbiol. 2019 Aug 9;10:1610. doi: 10.3389/fmicb.2019.01610 (PMC6697253; doi:10.3389/fmicb.2019.01610)
Supplement: Supplementary file 2 [file Table_2.xlsx]

## Sheet: Sheet1
Supplementary TABLE S2| Analysis of MLST types and distribution of drug resistant genes among the sequenced E. cloacae strains.
Sequence No	Strain No	ST	Inc groups	carbapenemase	ESBLs	AmpC β-lactamases	quinolones	aminoglycosides	macrolides	rifampicin	sulfonamides	tetracycline
SQ025	zy04	78	IncFIB	-	CTX-M-3; TEM-30	ACT-5	ParC-80I; GyrA-83I	aac(6')Ib-cr; aadA2; aph(3')-Ia	MphA	Arr3	SulI; DfrA16	-
SQ026	zy03	78	IncFIB	-	CTX-M-3; TEM-30	ACT-5	Qnr-A1; ParC-80I; GyrA-83I	aac(6')Ib-cr; aadA2; aph(3')-Ia	MphA	Arr3	SulI; DfrA16;DfrA15b	-
SQ027	zy09	114	IncHI2, IncX3	NDM-1	CTX-M-15; SHV-12; TEM-30	ACT-16; OXA-1	QnrB1; ParC-80I; GyrA-83L	aac(3)-IIa; aac(6')Ib-cr; aph(3'')-Ib; aph(6)-Id	CatB4; CatA1	-	SulII; SulI; DfrA1; DfrA14	TetA
SQ028	zy11	27	IncN2, IncR	IMP-8	-	ACT-10	Qnr-S1; ParC-80I; GyrA-83I	-	-	-	-	-
SQ029	zy15	346	-	-	-	ACT-15	-	-	-	-	-	-
SQ030	zy19	544	-	-	-	ACT-16	-	-	-	-	-	-
SQ031	zy20	114	-	-	-	ACT-16	-	-	-	-	-	-
SQ032	zy21	1044	-	-	-	ACT-15	-	-	-	-	-	-
SQ034	zy10	125	IncFII	-	-	ACT-9	-	-	-	-	-	-
SQ036	nx05	1110	IncA/C2	IMP-26	SHV-12; TEM-30	ACT-7; DHA-1; OXA-10	QnrB4	aac(3)-IIa; aph(6)-Id	EreA2; CatA1; CmlA5; FloR; CatA2	Arr2	SulI; DfrA14	TetA; TetD
SQ037	nx07	1110	IncA/C2	IMP-26	SHV-12; TEM-30	ACT-7; DHA-1; OXA-10	QnrB4	aac(3)-IIa; aph(6)-Id	EreA2; CatA1; CmlA5; FloR; CatA2	Arr2	SulI; DfrA14	TetA; TetD
SQ038	nx08	51	IncHI, IncX3, IncR	NDM-1	CTX-M-9; SFO-1	ACT-7; FONA-5	-	aac(3)-IId; aadA2; ant(2'')-Ia; aph(6)-Id	MphA	-	SulI	-
SQ039	zy12	114	-	-	-	ACT-16	-	-	-	-	-	-
SQ040	nx15	78	IncFIB,IncX3,IncX4	NDM-1	-	ACT-5; OXA-1	Qnr-A1; ParC-80I; GyrA-83I	aac(6')Ib-cr	MphA; CatB3	Arr3	SulI; DfrA15b	-
SQ045	nx24	127	IncHI2,IncR	IMP-4	SHV-12	ACT-16	Qnr-A1; Qnr-S1	aadA2; ant(2'')-Ia	-	-	SulI; DfrA16	-
SQ046	nx27	78	IncFIB, IncX3, IncX4	NDM-1	-	ACT-5; OXA-1	Qnr-A1; ParC-80I; GyrA-83I	aac(6')Ib-cr	MphA; CatB3	Arr3	SulI; DfrA15b	-
SQ047	nx28	778	IncHI2, IncN	IMP-4	SHV-12	ACT-5; DHA-1	QnrB4; Qnr-S1	aac(6')-IIc; aadA2; aph(6)-Id	EreA2; MphA; CatA2	-	SulI; SulII;DfrA12	TetD
SQ048	nx31	78	IncFIB, IncX3	NDM-1	-	ACT-5; OXA-1	ParC-80I; GyrA-83I	aac(6')Ib-cr	CatB3	Arr3	SulI; DfrA15b	-
SQ049	nx35	97	IncHI2, IncN	NDM-1; IMP-1	SHV-12; TEM-30	LAP-2; ACT-5	Qnr-S1; ParC-80I; GyrA-83I	aac(6')-IIc; aadA6; aph(3')-Ia; aph(6)-Id	EreA2; CatA2	-	SulI; DfrA19; DfrA10	TetD
SQ050	nx37	1110	IncA/C2, TrfA	IMP-26	SHV-12; TEM-30	ACT-7	-	aac(3)-IIa	EreA2; FloR; CatA2	-	SulI	TetD
SQ051	nx39	93	IncFII, IncHI2, IncR, IncX1	NDM-1	CTX-M-14; SHV-12; TEM-30	ACT-7	ParC-80I; GyrA-83F; GyrA-87A	aac(3)-IId; aadA2; aph(3')-Ia; aph(6)-Id	MphA; CatA2	Arr3	SulI; DfrA12; DfrA19	TetA; TetD
